# Supplementary material for: Can public online databases serve as a source of phenotypic information for Cannabis genetic association studies?
Source: PLoS One. 2021 Feb 23;16(2):e0247607. doi: 10.1371/journal.pone.0247607 (PMC7901747; doi:10.1371/journal.pone.0247607)
Supplement: S1 Table — The phenotypic traits examined in this study, classified by category. Also given are the binary (case vs. control) trait scoring definitions used for each phenotype. (XLSX) [file pone.0247607.s003.xlsx]

## Sheet: S1 Table
CATAGORY	TRAIT	SCORED AS
CHEMICAL	THC	high=1, low=0
	CBD	high=1, low=0
	CBN	high=1, low=0
	THC:CBD	high=1, low=0
	THC:CBN	high=1, low=0
	CBD:CBN	high=1, low=0
NA	Hybrid S:I	S greater =1, I greater=0
GROWTH TRAITS	flowering time	early=1, late=0
	grow height (ft)	tall=1, short=0
	grow length (days)	long=1, short-0
POSITIVE EFFECTS	uplifted	present=1, absent =0
	energetic	present=1, absent =0
	happy	present=1, absent =0
	euphoric	present=1, absent =0
	creative	present=1, absent =0
ADVERSE EFFECTS	dizzy	present=1, absent =0
	dry eyes	present=1, absent =0
	dry mouth	present=1, absent =0
	paranoid	present=1, absent =0
	headache	present=1, absent =0
	relaxed	present=1, absent =0
	sleepy	present=1, absent =0
	anxious	present=1, absent =0
	focused	present=1, absent =0
	hungry	present=1, absent =0
	talkative	present=1, absent =0
	tingly	present=1, absent =0
MEDICINAL POTENTIAL	cramps	present=1, absent =0
	depression	present=1, absent =0
	fatigue	present=1, absent =0
	inflammation	present=1, absent =0
	insomnia	present=1, absent =0
	lack of appetite	present=1, absent =0
	nausea	present=1, absent =0
	pain	present=1, absent =0
	stress	present=1, absent =0
	eye pressure	present=1, absent =0
