# Supplementary material for: Can public online databases serve as a source of phenotypic information for Cannabis genetic association studies?
Source: PLoS One. 2021 Feb 23;16(2):e0247607. doi: 10.1371/journal.pone.0247607 (PMC7901747; doi:10.1371/journal.pone.0247607)
Supplement: S2 Table — The list of Cannabis strains used for trait associations in this study. The strains listed had both phenotypic data available through one or more of the websites listed in the methods, as well as genetic data available. Also given is each strain’s NCBI-SRA BioSample ID (https://www.ncbi.nlm.nih.gov/sra). (XLSX) [file pone.0247607.s004.xlsx]

## Sheet: S2 Table
Strain Name	Biosample ID
Acapulco_Gold	SAMN05937909
AC/DC	SAMN05937944
Ace_of_Spades	SAMN05937542
ADAK	SAMN05937971
Afghan	SAMN05937706
Afghan_Kush	SAMN05938044
Afgoo	SAMN05938223
Agent_Orange	SAMN05937783
Alaskan_Thunder_Fuck	SAMN05937933
Albert_Walker	SAMN05937535
Alien_Daug	SAMN05937959
Amethyst	SAMN05937590
Amnesia	SAMN05938041
Animal_Cookies	SAMN05937808
Apollo_13	SAMN05937988
Apple_Kush	SAMN05938039
Atomic_Northern_Lights	SAMN05937592
Banana_Kush	SAMN05937851
Banana_OG	SAMN05937684
Beaver_Dog	SAMN05937964
Berry_White	SAMN05937733
Big_City_Lights	SAMN05937779
Black_Betty	SAMN05937628
Black_Cherry_Soda	SAMN05937726
Black_Haze	SAMN05937713
Black_Ice_9R1	SAMN05937994
Black_Water	SAMN05937688
Black_Widow_#1	SAMN05937518
Blackberry_Headband	SAMN05937872
Blackberry_Kush	SAMN05937543
Blue_Dragon	SAMN05937762
Blue_Dream	SAMN05937749
Blue_Dynamite	SAMN05938038
Blue_Magoo	SAMN05937698
Blueberry	SAMN05937823
Blueberry_Diesel	SAMN05938004
Blueberry_Kush	SAMN05937757
Brain_Freeze	SAMN05937774
Bubba_Kush	SAMN05937671
Cadillac_Purple	SAMN05937678
Candy_Cheese	SAMN05937999
Candy_Jack	SAMN05938019
Canna_TSU	SAMN05937824
Cannatonic	SAMN05938250
Caramelicious	SAMN05938081
Casey_Jones	SAMN05937663
Cataract_Kush	SAMN05938064
CBD_Shark_Shock	SAMN05938075
Charlotte's_Web	SAMN05938296
Cheesequake	SAMN05937836
Chem_4	SAMN05937555
Chem_91	SAMN05937746
Chemdawg	SAMN05937580
Chemdawg_special_reserve	SAMN05937547
Cher-Willie_Plant_1	SAMN05937707
Chernobyl	SAMN05937699
Cherry_Cheesecake	SAMN05937657
Cherry_Cola	SAMN05937692
Cherry_Kush	SAMN05937738
Cherry_Pie	SAMN05937862
Chocolate_Chunk	SAMN05937960
Chocolate_Hashberry	SAMN05937689
Chocolope	SAMN05938097
Cindarella_99	SAMN05937939
Cinex	SAMN05938222
Conspiracy_Kush	SAMN05937828
Cotton_Candy_Kush	SAMN05937768
Crippled_Rhino	SAMN05937990
Critical_Mass	SAMN05937830
Critical_Purple_Kush	SAMN05938006
Dabney_Blue	SAMN05938082
Dark_Desire	SAMN05937676
Dead_Head_OG	SAMN05937600
Diablo_OG	SAMN05937546
Dirty_Girl	SAMN05937717
DJ_Short's_Blueberry	SAMN05937884
Dog_shit	SAMN05937908
Dogwalker	SAMN05937834
Double_Dream	SAMN05937863
Dream_Queen	SAMN05937765
Durban_Poison	SAMN05937920
Dutch_Treat	SAMN05937522
Earth_Shaker_OG	SAMN05937579
East_Coast_Sour_Diesel	SAMN05937771
El_Nino	SAMN05937644
Electric_Lemonade	SAMN05937870
Exodus_Kush	SAMN05937743
Fire_Out	SAMN05937674
Flo	SAMN05937810
FOG	SAMN05937641
Fortune_Cookie	SAMN05937803
Frisco_OG	SAMN05938047
Galactic_Jack	SAMN05937537
Ghost	SAMN05937533
Girl_Scout_Cookies	SAMN05937524
Glacier_Goo	SAMN05937766
God_Bud	SAMN05937686
God's_Gift	SAMN05937846
Golden_Goat	SAMN05937787
Grand_Daddy_Purple	SAMN05938116
Grand_Master_Cheese	SAMN05937861
Grape_Ape	SAMN05937931
Grape_God_A	SAMN05937880
Green_Corn	SAMN05937560
Green_Crack	SAMN05937923
Harlee_TSU	SAMN05937524
Harlequin	SAMN05937677
Hawaiian	SAMN05937679
Hawaiian_Dutch	SAMN05937517
Headband	SAMN05937842
Hindu_Kush	SAMN05937520
Hitman_OG	SAMN05938095
Honduras	SAMN05937925
Humboldt_OG	SAMN05937761
Ice_Queen	SAMN05937631
Ice_wreck	SAMN05937845
India_Vidaypur	SAMN05938261
Ingrid	SAMN05937942
Jack_Flash	SAMN05937989
Jack_Frost	SAMN05937532
Jack_Herer	SAMN05937855
Jack_the_Ripper_4	SAMN05937831
Jack's_Cheese	SAMN05937754
Jagor_OG	SAMN05938123
Jah_Goo	SAMN05937976
Jamaican_Lambsbread_60/70	SAMN05938271
Jelly_Bean	SAMN05937835
Jesus_OG	SAMN05937770
Juicy_Fruit	SAMN05938022
Kaboom	SAMN05937838
Kandy_Kush	SAMN05937854
Kandy_Land	SAMN05937858
Key_Lime_Pie	SAMN05937822
Kracken	SAMN05938048
Kryptonite	SAMN05937639
Kush	SAMN05937668
Kush_Co._OG_Kush	SAMN05937903
LA_Confidential	SAMN05937748
Lands_End	SAMN05938036
Larry_OG	SAMN05937741
Laughing_Buddha	SAMN05937773
Lavendar	SAMN05937941
Lee_Roy_OG	SAMN05938034
Lemon_Diesel	SAMN05937541
Lemon_GPG_Kush	SAMN05938052
Lemon_Haze	SAMN05937586
Lemon_Jack	SAMN05937844
Lemon_Skunk	SAMN05937943
Lily-1	SAMN05937799
Louie_13	SAMN05937957
LSD	SAMN05937987
Lucy	SAMN05938074
Malawi	SAMN05937558
Mandarin_Sunset	SAMN05937553
Mangobiche_Colombia	SAMN05938281
Marionberry_#2	SAMN05937927
Matanuska_Thunder_Fuck	SAMN05937906
Maui_Wowie	SAMN05937769
Medibud	SAMN05937966
Medicine_Man	SAMN05937643
Medicine_Women	SAMN05937667
Mental_Floss	SAMN05937905
Mex	SAMN05937622
Morocco	SAMN05938279
Mother_of_Berries	SAMN05937789
Munkey	SAMN05937604
Nepal_Pahari	SAMN05938269
Northern_Cali_Gooey	SAMN05937972
Northern_Lights	SAMN05937538
Northshore_Maui	SAMN05937708
Nuken	SAMN05938063
NYC_Diesel_01	SAMN05937722
Obama_Kush	SAMN05937652
Odyssey	SAMN05937620
Omega_Dawg	SAMN05937869
Orange_Crush	SAMN05937937
Oregon_Pinot_Noir	SAMN05937576
P-91	SAMN05938012
Pakistan_Chitral	SAMN05938273
Pakistan_Valley_Kush	SAMN05938274
Panama	SAMN05938236
Pandora's_Box	SAMN05937882
PEZ	SAMN05937995
Phantom_Cookies	SAMN05938068
Pineapple	SAMN05937605
Pineapple_Chunk	SAMN05938070
Pineapple_dogshit	SAMN05937584
Pineapple_Kush	SAMN05937551
Pineapple_Thai	SAMN05938076
Pineapplee_Kush	SAMN05937593
Pink_Champagne	SAMN05937521
Pit_Bull	SAMN05937952
Platinum_Bubba_Kush	SAMN05937991
Platinum_OG_Cookies	SAMN05937850
Platinum_OG	SAMN05938029
Plushberry	SAMN05937712
Premium_Jack	SAMN05937539
Presidential_Kush_#1	SAMN05937897
Private_Reserve_OG	SAMN05938066
Purple_Afghanistan	SAMN05937832
Purple_Alien_OG	SAMN05938035
Purple_Arrow	SAMN05937912
Purple_Cadillac	SAMN05937720
Purple_Crack	SAMN05937750
Purple	SAMN05938028
Purple_Diesel	SAMN05938127
Purple_Hindu_Kush	SAMN05938248
Purple_Kush	SAMN05937664
Purple_Mr._Nice	SAMN05937655
Purple_Pineapple_Afghani	SAMN05937732
Purple_Sour_Diesel	SAMN05937953
Purple_Urkel	SAMN05937626
Red_Beard	SAMN05937556
Red_Congo	SAMN05938089
Remedy	SAMN05937669
Ripped_Bubba	SAMN05938046
Romulan	SAMN05938117
Romulan_Cotton_Candy	SAMN05937907
Ruby_Slipper	SAMN05938079
Sage	SAMN05937975
San_Diego_Cat_Piss	SAMN05938040
SFV	SAMN05937514
SFU_OG_Kush	SAMN05937718
Sanoma_Coma	SAMN05937548
Schrom	SAMN05937675
Sherbert	SAMN05937753
Silver_Tip	SAMN05938109
Skunk_#1	SAMN05938233
Skunk_Haze	SAMN05937525
Skywalker_OG	SAMN05937724
Snow_Leopard	SAMN05938077
Snow_White	SAMN05938045
Sour_Bubble_4	SAMN05938111
Sour_Diesel	SAMN05938009
Sour_Flower	SAMN05937565
Sour_Kush	SAMN05937837
Sour_Queen	SAMN05937530
Sour_Tsunami	SAMN05937969
Sour/Sage	SAMN05937595
Space_Candy	SAMN05937534
Star_Fighter_F2	SAMN05937788
Star_Trek	SAMN05937527
Stella_Blue	SAMN05937516
Strawberry	SAMN05937843
Strawberry_Cough	SAMN05938092
Strawberry_Diesel	SAMN05938015
Strawberry_Sour_Diesel	SAMN05937653
Sugar_Black_Rose	SAMN05937777
Sunset_Sherbert	SAMN05937716
Sunshine_daydream	SAMN05937873
Super_Lemon_Haze	SAMN05937729
Super_Silver_Haze	SAMN05937814
Super_Skunk	SAMN05937936
Super_Sour_Diesel	SAMN05937725
Sweet_Island_Skunk	SAMN05937642
Sweet_tooth	SAMN05937730
Swiss_Gold	SAMN05937747
Tahoe_OG	SAMN05937564
Tangerine	SAMN05938002
Tangerine_Dream	SAMN05937780
Tangerine_Haze	SAMN05937934
Tangie	SAMN05937723
Thai	SAMN05938013
The_Grapes	SAMN05937764
The_White	SAMN05937867
Tickle_Kush	SAMN05937758
Trainwreck	SAMN05937523
Trinity_Blueberry	SAMN05937681
U-Dub	SAMN05937751
UK_Cheese	SAMN05938099
UW_purple	SAMN05937588
Uzbekistan_P4	SAMN05938280
Vanilluna	SAMN05937982
Venice_OG	SAMN05937804
Violet_Delight	SAMN05937585
VooDoo_Kush	SAMN05937608
Vortex	SAMN05937852
Wedding_Cake	SAMN05937648
Whitaker_Blue	SAMN05937719
White_Buffalo	SAMN05937582
White_Fire_Alien	SAMN05937744
White_Fire	SAMN05938102
White_Rhino	SAMN05937790
White_Russian	SAMN05937847
White_Siberian	SAMN05937901
White_Widow	SAMN05937578
Wombat	SAMN05937531
XXX	SAMN05937632
Yummy	SAMN05937781
Yunnan_China	SAMN05938239
