# Supplementary material for: Can public online databases serve as a source of phenotypic information for Cannabis genetic association studies?
Source: PLoS One. 2021 Feb 23;16(2):e0247607. doi: 10.1371/journal.pone.0247607 (PMC7901747; doi:10.1371/journal.pone.0247607)
Supplement: S3 Table — The websites, traits and phenotypes of the 201 basic association tests performed in this study. The sizes of the case category and the p values of the most significant SNP (‘most sign’) are also given in the table. (XLSX) [file pone.0247607.s005.xlsx]

## Sheet: S3 Table
Website	Trait	Phenotype	Size of Case Category	Most Sign
Leafly	CBD	0	11	7.17e-10
Leafly	CBD	greater than 1	15	2.51e-09
Leafly	CBD	greater than 5	32	8.08e-05
Leafly	CBD	less than 0.1	27	2.24e-09
Leafly	CBN	0	38	4.88e-05
Leafly	CBN	greater than 0.2	5	2.58e-12
Leafly	E1	effect euphoric	41	5e-06
Leafly	E2	effect happy	33	2.8e-16
Leafly	E3	effect creative	29	2.47e-07
Leafly	E4	effect uplifted	13	1.27e-08
Leafly	E5	effect relaxed	12	1.57e-13
Leafly	growth	difficult	151	3.18e-06
Leafly	growth	moderate	43	0.000532
Leafly	THC	greater than 20	12	2e-09
Leafly	THC	greater than 23	10	7.32e-12
Leafly	THC	less than 13	31	6.33e-05
Leafly	THC	less than 15	11	7.17e-10
Leafly	THC-CBD	0	21	7.1e-08
Leafly	THC-CBD	greater than 200	7	1.6e-08
Leafly	THC-CBD	greater than 500	16	1.6e-08
Leafly	THC-CBD	less than 10	23	3.46e-06
Canas	CBD	0	57	6.14e-05
Canasos	CBD	greater than 12	10	2.49e-22
Canasos	CBD	less than 5	21	4.8e-14
Canasos	CBN	greater than 0.1	38	8.73e-09
Canasos	CBN	greater than 1	14	6.33e-28
Canasos	height	greater than 6ft	106	1.69e-06
Canasos	height	greater than 7ft	29	1.55e-06
Canasos	height	greater than 8ft	10	4.35e-13
Canasos	grow length	greater than 75days	12	4.96e-12
Canasos	grow length	greater than 80days	9	2.01e-16
Canasos	area	less than 1.5m	50	1.54e-08
Canasos	area	less than 1m	8	2.38e-21
Canasos	height	less than 2ft	12	1.02e-10
Canasos	height	less than 3ft	28	5.45e-07
Canasos	Indicus/Sativa	less than 20 percent I	36	3.67e-08
Canasos	Indicus/Sativa	less than 20 percent S	27	1.38e-10
Canasos	grow length	less than 50days	98	4.11e-06
Canasos	M1	Medical ADD	5	1.73e-34
Canasos	M2	Medical anorexia	6	1.63e-25
Canasos	M3	Medical anxiety	100	2.27e-06
Canasos	M4	Medical arthritis	5	1.08e-70
Canasos	M5	Medical depression	76	3.39e-05
Canasos	M6	Medical headaches	6	7.09e-56
Canasos	M7	Medical insomnia	19	3.36e-12
Canasos	M8	Medical pain	10	4.74e-18
Canasos	M9	Medical PTSD	10	3.91e-22
Canasos	M10	Medical stress	18	2.62e-14
Canasos	M11	Medical anxiety	63	6.33e-05
Canasos	M12	Medical depression	16	4.91e-07
Canasos	M13	Medical headache	4	2.68e-15
Canasos	M14	Medical insomia	8	8.5e-12
Canasos	M15	Medical pain	34	4.91e-07
Canasos	T1	Taste blueberry	13	7.91e-16
Canasos	T2	Taste cherry	7	4.15e-37
Canasos	T3	Taste diesel	12	5.75e-15
Canasos	T4	Taste earth	60	2.35e-05
Canasos	T5	Taste fruity	6	2.88e-27
Canasos	T6	Taste grape	8	7.81e-18
Canasos	T7	Taste lemon	18	3.74e-19
Canasos	T8	Taste orange	11	4.1e-30
Canasos	T9	Taste pine	23	2.57e-09
Canasos	T10	Taste pineapple	13	4.29e-12
Canasos	T11	Taste skunk	9	2.57e-24
Canasos	T12	Taste spice	11	1.34e-16
Canasos	T13	Taste berry	11	8.11e-08
Canasos	T14	Taste citrus	10	2.84e-18
Canasos	T15	Taste earthy	19	9.63e-07
Canasos	T16	Taste lemon	12	2.8e-16
Canasos	T17	Taste skunk	13	1.59e-09
Canasos	T18	Taste sweet	31	2.17e-05
Canasos	pure SATIVA		14	5.58e-13
Canasos	pure INDICUS		13	2.57e-10
Canasos	THC	greater than 15	10	1.09e-17
Canasos	THC	less than 10	12	2.43e-30
Canasos	THC-CBD	0	57	6.14e-05
Canasos	THC-CBD	greater than 100	112	1.09e-17
Canasos	THC-CBD	greater than 1000	33	1.09e-10
Canasos	THC-CBD	greater than 1500	22	3.48e-08
Canasos	THC-CBD	less than 0.1	61	1.12e-05
Canasos	THC-CBD	less than 10	84	1.94e-06
Ilove	anxious	0	92	2.01e-05
Ilove	anxious	greater than 5	24	5.65e-08
Ilove	anxious	greater than 9	8	1.85e-26
Ilove	appetite	0	140	2.92e-06
Ilove	appetite	greater than 5	34	1.37e-08
Ilove	appetite	greater than 9	10	1.1e-16
Ilove	CBD	0	9	3.62e-18
Ilove	CBD	greater than 1	24	1.55e-08
Ilove	CBD	greater than 10	10	7.29e-32
Ilove	CBD	less than 0.5	27	6.68e-12
Ilove	cramps	0	3	4.49e-39
Ilove	creative	0	162	1.12e-06
Ilove	creative	greater than 5	47	8.87e-07
Ilove	creative	greater than 8	11	1.19e-10
Ilove	depression	greater than 9	28	4.26e-12
Ilove	depression	less than 1	21	2.6e-10
Ilove	dizziness	0	35	4.32e-08
Ilove	dizziness	greater than 5	25	4.26e-12
Ilove	dizziness	greater than 8	9	3.04e-17
Ilove	dryeye	0	15	7.81e-18
Ilove	dryeye	greater than 5	110	0.0009047
Ilove	dryeye	greater than 9	40	2.1e-05
Ilove	drymouth	0	13	5.55e-24
Ilove	drymouth	greater than 9	193	2.09e-09
Ilove	drymouth	less than 5	20	7.7e-08
Ilove	energy	0	144	3.73e-07
Ilove	energy	greater than 5	63	3.27e-09
Ilove	energy	greater than 9	17	4.39e-08
Ilove	euphoric	0	41	1.97e-09
Ilove	euphoric	greater than 5	135	7.2e-05
Ilove	euphoric	greater than 9	42	2.07e-07
Ilove	eyepressure	0	3	4.76e-34
Ilove	eyepressure	greater than 2	3	4.76e-34
Ilove	F1	Flow Sep vs Oct/Nov	69	2.83e-06
Ilove	F2	Flow Sep/Oct vs Nov	198	2.83e-20
Ilove	fatigue	0	129	2.09e-07
Ilove	fatigue	greater than 5	26	4.77e-07
Ilove	fatigue	greater than 9	7	1.81e-20
Ilove	focused	0	172	1.19e-06
Ilove	focused	greater than 5	35	2.73e-06
Ilove	focused	greater than 8	12	9.56e-15
Ilove	height	greater than 6 ft	99	4.17e-05
Ilove	height	greater than 7 ft	50	2.53e-05
Ilove	height	greater than 8 ft	37	4.05e-07
Ilove	area	greater than 25 sq ft	13	1.86e-13
Ilove	grow time	greater than 75 days	12	1.99e-12
Ilove	grow time	greater than 80 days	7	3.59e-17
Ilove	growth	difficult	6	3.74e-19
Ilove	growth	moderate	67	6.14e-05
Ilove	happy	0	15	4.95e-20
Ilove	happy	greater than 5	26	4.18e-07
Ilove	happy	greater than 9	106	3.12e-06
Ilove	headaches	0	62	9.63e-07
Ilove	headaches	greater than 5	26	6.75e-06
Ilove	headaches	greater than 8	9	6.24e-19
Ilove	hungry	0	192	7.52e-14
Ilove	hungry	greater than 4	15	6.45e-15
Ilove	hungry	greater than 8	7	1.3e-33
Ilove	inflam	0	184	1.11e-06
Ilove	inflam	greater than 4	31	4.96e-07
Ilove	inflam	greater than 7	16	2.79e-09
Ilove	insomnia	0	116	1.77e-09
Ilove	insomnia	greater than 5	52	1.09e-08
Ilove	insomnia	greater than 9	18	4.31e-12
Ilove	height	less than 2 ft	106	1.69e-06
Ilove	height	less than 3 ft	29	1.55e-06
Ilove	height	less than 10sq	10	4.35e-13
Ilove	IND/SAT	less than 20 percent I	35	1.57e-08
Ilove	IND/SAT	less than 20 percent S	20	5.94e-10
Ilove	area	less than 20sq	186	1.2e-05
Ilove	grow time	less than 45days	5	6.96e-21
Ilove	grow time	less than 50days	32	2.77e-06
Ilove	nausea	0	173	7.74e-06
Ilove	nausea	greater than 4	34	3.38e-06
Ilove	nausea	greater than 9	13	4.97e-20
Ilove	pain	0	19	7.81e-18
Ilove	pain	greater than 6	176	8.3e-06
Ilove	pain	greater than 9	42	7.31e-14
Ilove	paranoid	0	43	8.79e-06
Ilove	paranoid	greater than 5	27	8.32e-09
Ilove	paranoid	greater than 8	12	4.4e-14
Ilove	pure SATIVA		11	1.4e-13
Ilove	pure INDICUS		7	1.45e-21
Ilove	relaxed	0	44	2.57e-07
Ilove	relaxed	greater than 9	112	6.78e-08
Ilove	relaxed	less than 5	51	6.09e-09
Ilove	sleepy	0	141	9.69e-07
Ilove	sleepy	greater than 5	52	1.02e-05
Ilove	sleepy	greater than 9	13	1.17e-13
Ilove	stress	0	16	4.26e-12
Ilove	stress	greater than 5	195	3.29e-07
Ilove	stress	greater than 9	150	1.66e-08
Ilove	talkative	0	203	3.46e-15
Ilove	talkative	less than 2	13	3.46e-15
Ilove	talkative	less than 5	10	7.31e-14
Ilove	THC	greater than 23	18	1.39e-10
Ilove	THC	less than 10	17	2.58e-09
Ilove	THC-CBD	greater than 200	34	3.85e-05
Ilove	THC-CBD	greater than 500	14	6.85e-13
Ilove	THC-CBD	less than 1	11	4.33e-13
Ilove	THC-CBD	less than 10	24	1.6e-08
Ilove	tingly	0	209	2.02e-24
Ilove	tingly	greater than 2	7	2.02e-24
Ilove	uplift	0	48	9.63e-07
Ilove	uplift	greater than 5	145	0.0009424
Ilove	uplift	greater than 9	52	7.27e-06
COMB	CBD	0	27	3.09e-08
COMB	CBD	greater than 1	43	6.69e-08
COMB	CBD	greater than 10	10	9.6e-35
COMB	CBD	less than 0.1	64	7.99e-07
COMB	CBN	0	90	7.1e-06
COMB	CBN	greater than 0.1	52	1.46e-07
COMB	CBN	greater than 1	22	3.61e-10
COMB	ratio	0	27	3.67e-08
COMB	ratio	greater than 0.1	34	4.93e-10
COMB	ratio	greater than 1	12	9.87e-20
COMB	THC	greater than 20	26	2.81e-08
COMB	THC	less than 10	16	9.84e-26
COMB	THC	less than 15	58	1.9e-06
