# Supplementary material for: Can public online databases serve as a source of phenotypic information for Cannabis genetic association studies?
Source: PLoS One. 2021 Feb 23;16(2):e0247607. doi: 10.1371/journal.pone.0247607 (PMC7901747; doi:10.1371/journal.pone.0247607)
Supplement: S4 Table — Extended data for all SNPs determined to be significant using Methods 2 and 3. (XLSX) [file pone.0247607.s006.xlsx]

## Sheet: S4 Table
Phenotype	Chromosome	Position	Phylos-protein #	HIT GENEID#	gene name and function	species model
GROWTH	CM011605.1	33482441	>g3956	XP_030505359.1	nucleolar and coiled-body phosphoprotein 1-like	Cannabis sativa
GROWTH	CM011609.1	22907754	>g48423	XP_030492220.1	floral homeotic protein APETALA 2-like isoform X1	Cannabis sativa
GROWTH	CM011609.1	28585270	>g49115	XM_030645339.1	ARF guanine-nucleotide exchange factor GNL2	Cannabis sativa
GROWTH	CM011609.1	28585270	>g49116	XP_030502612.1	uncharacterized protein K02A2.6-like	Cannabis sativa
GROWTH	CM011609.1	28585270	>g49117	XP_030499934.1	neurofilament medium polypeptide	Cannabis sativa
GROWTH	CM011611.1	58675283	>g72822	XP_030501270.1	uncharacterized protein LOC115717658	Cannabis sativa
GROWTH	CM011611.1	60900568	>g73090	XP_030482311.1	uncharacterized protein LOC115699181	Cannabis sativa
GROWTH	CM011611.1	60900568	>g73091	XP_030496373.1	tRNA (cytosine(34)-C(5))-methyltransferase-like	Cannabis sativa
GROWTH	CM011611.1	60900568	>g73092	XP_022021101.1	Cysteine-rich RLK (RECEPTOR-like protein kinase) 8	Cucumis melo var. makuwa
GROWTH	CM011611.1	60900568	>g73093	XP_030496373.1	tRNA (cytosine(34)-C(5))-methyltransferase	Cannabis sativa
GROWTH	CM011613.1	18613777	>g86941	XM_030645339.1	ARF guanine-nucleotide exchange factor GNL2	Cannabis sativa
TASTE	CM011607.1	17329405	>g25456	XP_030500853.1	probable methyltransferase PMT24	Cannabis sativa
TASTE	CM011607.1	17329411	>g25457	XP_030500853.1	probable methyltransferase PMT24	Cannabis sativa
TASTE	CM011607.1	17329427	>g25458	XP_030494801.1	uncharacterized protein LOC115710582	Cannabis sativa
TASTE	CM011611.1	6893105	>g66695	XP_030509153.1	stemmadenine O-acetyltransferase-like	Cannabis sativa
MEDICAL	CM011606.1	11752734	>g13339	XM_030645339.1	ARF guanine-nucleotide exchange factor GNL2	Cannabis sativa
MEDICAL	CM011606.1	11752742	>g13340	XM_030645339.1	ARF guanine-nucleotide exchange factor GNL2	Cannabis sativa
MEDICAL	CM011606.1	11752755	>g13341	XM_030645339.1	ARF guanine-nucleotide exchange factor GNL2	Cannabis sativa
MEDICAL	CM011606.1	11752755	>g13342	XM_030645339.1	ARF guanine-nucleotide exchange factor GNL2	Cannabis sativa
MEDICAL	CM011607.1	14135480	>g25070	XM_030645339.1	ARF guanine-nucleotide exchange factor GNL2	Cannabis sativa
MEDICAL	CM011607.1	14135516	>g25071	XP_030479648.1	uncharacterized protein LOC115696897	Cannabis sativa
MEDICAL	CM011607.1	14135518	>g25073	XM_030645339.1	ARF guanine-nucleotide exchange factor GNL2	Cannabis sativa
MEDICAL	CM011607.1	28419935	>g26724	XP_030495341.1	uncharacterized protein LOC115711147	Cannabis sativa
EFFECTS	CM011606.1	93786146	>g22943	XP_030510093.1	receptor-like protein EIX2 isoform X1	Cannabis sativa
EFFECTS	CM011606.1	93786155	>g22943	XP_030510093.1	receptor-like protein EIX2 isoform X1	Cannabis sativa
EFFECTS	CM011606.1	93786156	>g22943	XP_030510093.1	receptor-like protein EIX2 isoform X1	Cannabis sativa
EFFECTS	CM011606.1	93786175	>g22943	XP_030510093.1	receptor-like protein EIX2 isoform X1	Cannabis sativa
EFFECTS	CM011607.1	42154147	>g22944	non-coding	non-coding	Cannabis sativa
EFFECTS	CM011611.1	10979748	>g67208	XP_030477996.1	myosin tail region-interacting protein MTI1-like	Cannabis sativa
EFFECTS	CM011611.1	10979750	>g67210	XP_030477996.1	myosin tail region-interacting protein MTI1-like	Cannabis sativa
EFFECTS	CM011612.1	53099309	>g81771	XP_030484402.1	tyrosine N-monooxygenase-like	Cannabis sativa
EFFECTS	CM011612.1	53099309	>g81772	non-coding	non-coding	Cannabis sativa
EFFECTS	CM011612.1	53099309	>g81773	XP_030484402.1	tyrosine N-monooxygenase-like	Cannabis sativa
Chemical	CM011610.1	69699661	>g64843	BAD10558.1	hypothetical protein	Oryza sativa
Chemical	CM011610.1	69699661	>g64844	XP_030479866.1	calcium-dependent protein kinase 13	Cannabis sativa
Chemical	CM011610.1	69699661	>g64845	XP_030505432.1	uncharacterized protein LOC115720422	Cannabis sativa
Chemical	CM011612.1	56381826	>g64845	PON92240.1	Serine/threonine protein kinase	Trema orientale
Chemical	CM011612.1	35309254	>g64845	PON51146.1	Serine/threonine protein kinase	Trema orientale
Chemical	CM011608.1	8459202	>g64845	PON63356.1	Endonuclease/exonuclease/phosphatase	Parasponia andersonii
Chemical	CM011606.1	10998317	>g64845	POO04030.1	Endonuclease/exonuclease/phosphatase	Parasponia andersonii
Chemical	CM011606.1	14594784	>g13709	PON63794.1	Endonuclease/exonuclease/phosphatase	Trema orientale
Chemical	CM011606.1	14594784	>g13709	PON37349.1	Endonuclease/exonuclease/phosphatase	Trema orientale
Chemical	CM011606.1	14594784	>g13709	PON44582.1	hypothetical protein PanWU01x14_265670	Parasponia andersonii
Chemical	CM011610.1	69699661	>g64843	BAD10558.1	hypothetical protein	Oryza sativa
Chemical	CM011610.1	69699661	>g64844	XP_030479866.1	calcium-dependent protein kinase 13	Cannabis sativa
Chemical	CM011610.1	69699661	>g64845	XP_030494944.1	uncharacterized protein LOC115710730	Cannabis sativa
Chemical	CM011606.1	14594784	>g13709	XP_030509108.1	uncharacterized protein LOC115723775	Cannabis sativa
Chemical	CM011612.1	56420513	>g82094	PON92320.1	Ribonuclease H-like domain containing protein	Parasponia andersonii
Chemical	CM011612.1	35309254	>g82094	noncoding	noncoding	Cannabis sativa
Chemical	CM011612.1	56381826	>g82094	noncoding	noncoding	Cannabis sativa
Chemical	CM011605.1	65048093	>g7576	noncoding	noncoding	Cannabis sativa
Chemical	CM011605.1	65048093	>g7577	CAN69397.1	hypothetical protein VITISV_021035	Vitis vinifera
Chemical	CM011605.1	65048093	>g7578	PON66928.1	Bulb-type lectin domain containing protein	Trema orientale
Chemical	CM011606.1	14594784	>g13709	PON63794.1	Endonuclease/exonuclease/phosphatase	Trema orientale
Chemical	CM011614.1	12925236	>g92370	PON90740.1	Voltage dependent potassium channe	Trema orientale
Chemical	CM011606.1	15526952	>g13827	PON52184.1	N-terminal acetyltransferase A, auxiliary subunit	Trema orientale
Chemical	CM011607.1	8552306	>g24342	PON59468.1	FAD/NAD(P)-binding oxidoreductase family protei	Parasponia andersonii
Chemical	CM011611.1	32015821	>g69648	PON94094.1	LRR domain containing protein	Parasponia andersonii
Chemical	CM011611.1	27958352	>g69171	PON49988.1	Glycoside hydrolase	Parasponia andersonii
Chemical	CM011605.1	65048093	>g7578	NP_190619.1	Serine/threonine protein kinase	Arabidopsis thalliana
Chemical	CM011605.1	65048093	>g7578	NP_188902.1	Proteasome component Ecm	Arabidopsis thalliana
Chemical	CM011605.1	65048093	>g7578	PON80605.1	Aspartic peptidase domain containing protein	Parasponia andersonii
Chemical	CM011605.1	65048093	>g7578	PON59054.1	Sodium/sulfate symporter	Parasponia andersonii
Chemical	CM011607.1	10944081	>g24682	XP_030505623.1	proteasome adapter and scaffold protein ECM29	Cannabis sativa
Chemical	CM011610.1	69813621	>g64861	XP_030506945.1	protein FAR1-RELATED SEQUENCE 12-like	Cannabis sativa
Chemical	CM011610.1	72458994	>g65199	XP_030505267.1	uncharacterized	Cannabis sativa
Chemical	CM011606.1	93786146	>g22943	XP_030510093.1	receptor-like protein EIX2	Cannabis sativa
Chemical	CM011610.1	69699661	>g64845	XP_030501291.1	CDPK-related kinase 4	Cannabis sativa
Chemical	CM011613.1	23497636	>g87565	XP_030482349.1	Fatty Acid-binding Proteins (FABPs)	Cannabis sativa
Chemical	CM011610.1	69699661	>g87565	XP_030501291.1	CDPK-related kinase 4	Cannabis sativa
Chemical	CM011609.1	1730532	>g8765	noncoding	noncoding	Cannabis sativa
Chemical	CM011606.1	11752735	>g13339	XP_030501199.1	ARF guanine-nucleotide exchange factor GNL2	Cannabis sativa
Chemical	CM011605.1	31750165	>g3774	KAF4353296.1	hypothetical protein F8388_026299	Cannabis sativa
Chemical	CM011605.1	31750165	>g3775	XP_030479464.1	uncharacterized protein LOC115696715	Cannabis sativa
Chemical	CM011605.1	31750165	>g3776	XP_030497504.1	uncharacterized protein LOC115713158	Cannabis sativa
Chemical	CM011607.1	2256349	>g23471	XP_030504025.1	AT-hook motif nuclear-localized protein 1-like	Cannabis sativa
Chemical	CM011607.1	2256349	>g23472	KAF4379680.1	hypothetical protein F8388_023697	Cannabis sativa
Chemical	CM011607.1	2256349	>g23473	XP_015638769.1	fibroin heavy chain	Oryza sativa
Chemical	CM011607.1	10944081	>g24682	XP_030505623.1	proteasome adapter and scaffold protein ECM29	Cannabis sativa
Chemical	CM011608.1	8459202	>g35784	XP_030486888.1	O-fucosyltransferase 28-like	Cannabis sativa
Chemical	CM011608.1	8459202	>g35786	KAF4346994.1	hypothetical protein G4B88_031434	Cannabis sativa
Chemical	CM011609.1	17067639	>g47692	XP_030479396.1	uncharacterized protein LOC115696644	Cannabis sativa
Chemical	CM011609.1	17067639	>g47693	XP_022142775.1	protein NYNRIN-like	Momordica charantia
Chemical	CM011610.1	69813621	>g64861	XP_006847242.1	protein FAR1-RELATED SEQUENCE 4, partial	Amborella trichopoda
Chemical	CM011611.1	6893102	>g66695	XP_030496002.1	stemmadenine O-acetyltransferase	Cannabis sativa
Chemical	CM011611.1	6893102	>g66696	XP_030496002.1	stemmadenine O-acetyltransferase	Cannabis sativa
Chemical	CM011611.1	27958352	>g69171	XP_030496514.1	endochitinase	Cannabis sativa
Chemical	CM011611.1	32015821	>g69648	XP_030510434.1	receptor-like protein Cf-9	Cannabis sativa
Chemical	CM011611.1	32015821	>g69649	XP_030494997.1	uncharacterized protein LOC115710788	Cannabis sativa
Chemical	CM011612.1	35309254	>g79171	XP_030505105.1	uncharacterized protein LOC115720083	Cannabis sativa
Chemical	CM011612.1	56420513	>g82092	XP_030478449.1	receptor-like protein EIX2	Cannabis sativa
Chemical	CM011612.1	56420513	>g82093	XP_030501199.1	ARF guanine-nucleotide exchange factor GNL2	Cannabis sativa
Chemical	CM011612.1	56420513	>g82094	XP_030505204.1	protein NYNRIN-like	Cannabis sativa
Chemical	CM011613.1	34541642	>g88950	XP_030483043.1	protodermal factor 1	Cannabis sativa
