# Supplementary material for: Can public online databases serve as a source of phenotypic information for Cannabis genetic association studies?
Source: PLoS One. 2021 Feb 23;16(2):e0247607. doi: 10.1371/journal.pone.0247607 (PMC7901747; doi:10.1371/journal.pone.0247607)
Supplement: S5 Table — SNPs determined to be significantly associated with more than one phenotypic trait (from Method 3). (XLSX) [file pone.0247607.s007.xlsx]

## Sheet: S5 Table
Scaffold	position	Protein
SNPs found in THC, CBD and ratio
CM011605.1	31750165	hypothetical protein F8388_026299
CM011606.1	11752735	ARF guanine-nucleotide exchange factor GNL2
CM011606.1	14594784	Endonuclease/exonuclease/phosphatase
CM011607.1	2256349	AT-hook motif nuclear-localized protein 1-like
CM011607.1	10944081	proteasome adapter and scaffold protein ECM29
CM011608.1	8459202	O-fucosyltransferase 28-like
CM011609.1	17067639	uncharacterized protein LOC115696644
CM011610.1	7013252	noncoding
CM011610.1	69699661	hypothetical protein
CM011610.1	69813621	protein FAR1-RELATED SEQUENCE 12-like
CM011611.1	6893102	stemmadenine O-acetyltransferase
CM011611.1	27958352	endochitinase
CM011611.1	32015821	receptor-like protein Cf-9
CM011612.1	35309254	uncharacterized protein LOC115720083
CM011612.1	56381826	Serine/threonine protein kinase
CM011612.1	56420513	Ribonuclease H-like domain containing protein
SNPs found in CBD, THC
CM011605.1	94392663	unidentified
CM011607.1	68738728	unidentified
CM011609.1	1730530	unidentified
SNPs found in THC and ratio
CM011610.1	72295992	unidentified
CM011612.1	3304458	unidentified
CM011608.1	11695747	unidentified
CM011607.1	2526316	unidentified
SNPs found in CBD and ratio
CM011613.1	34541642	unidentified
CM011610.1	72458994	unidentified
CM011608.1	43526782	unidentified
SNP found in MEDICAL and chemical
CM011606.1	11752734	ARF guanine-nucleotide exchange factor GNL2
SNPs found I EFFECT and chemical
CM011606.1	93786146	receptor-like protein EIX2 [Cannabis sativa]
SNP found in TASTE and chemical
CM011611.1	6893105	stemmadenine O-acetyltransferase-like
